# Supplementary material for: Differential Expression of Immune Genes in the Rhipicephalus microplus Gut in Response to Theileria equi Infection
Source: Pathogens. 2022 Dec 6;11(12):1478. doi: 10.3390/pathogens11121478 (PMC9782190; doi:10.3390/pathogens11121478)
Supplement: Supplementary file 1 [file pathogens-11-01478-s001.zip]

Archive with 1 entries (1 files):
- pathogens-2043749-supplementary.pdf
